# Supplementary material for: Cellular and Enzymatic Determinants Impacting the Exolytic Action of an Anti-Staphylococcal Enzybiotic
Source: Int J Mol Sci. 2023 Dec 30;25(1):523. doi: 10.3390/ijms25010523 (PMC10778630; doi:10.3390/ijms25010523)
Supplement: Supplementary file 1 [file ijms-25-00523-s001.zip]

Archive with 3 entries (3 files):
- Supplementary Figures S1-S4_Revision2.pdf
- Supplementary File S1_Revision2.pdf
- Supplementary Table S1_Revision2.xlsx
