# Supplementary material for: Cellular and Enzymatic Determinants Impacting the Exolytic Action of an Anti-Staphylococcal Enzybiotic
Source: Int J Mol Sci. 2023 Dec 30;25(1):523. doi: 10.3390/ijms25010523 (PMC10778630; doi:10.3390/ijms25010523)
Supplement: Supplementary file 1 [file ijms-25-00523-s001.zip › Supplementary Table S1_Revision2.xlsx]

## Sheet: Primers PCR and OE-PCR
Supplementary Table S1 to:
Cellular and enzymatic determinants impacting the exolytic action of an anti-staphylococcal enzybiotic
A. Gouveia, D. Pinto, J. M. B. Vítor, and C. São-José*
*Correspondence: csaojose@ff.ulisboa.pt
Lys11 variant	Amplification	Template(s)	Protein region	Primer sense	Primer name1	Primer 5' → 3' sequence2,3	Reference
Lys11	PCR	phage phi11 genome	Full Lys11 endolysin	Fw primer	Lys11Fw-Nco	CGACCATGGAAGCAAAATTAACTAAAAATGAGTTT	[21]
				Rv primer	Lys11Rv-Xma	GTCCCCGGGACTGATTTCTCCCCATAAGTCA	[21]
CHAP11-CBD11	OE-PCR	pIVEX2.3d::Lys11	CHAP11 module	Fw primer	Lys11Fw-Nco	CGACCATGGAAGCAAAATTAACTAAAAATGAGTTT	[21]
				Rv primer	CHAP11_Rv1	TTCGGACGGATAAACCACATAG	This work
			CBD11 module	Fw primer	CBD11_Fw2	TTTCCCTATGTGGTTTATCCGTCCGAATGATGGTAAAATACCGGTTGCCA	This work
				Rv primer	Lys11Rv-Xma	GTCCCCGGGACTGATTTCTCCCCATAAGTCA	[21]
Ami11-CBD11	PCR	pIVEX2.3d::Lys11	Ami11-CBD11 region	Fw primer	Ami11-Fw-Nco	ACCTACCATGGTAGAACTTAAAATCATCAAAGATGT	This work
				Rv primer	Lys11Rv-Xma	GTCCCCGGGACTGATTTCTCCCCATAAGTCA	[21]
eGFP-Ami11-CBD11	OE-PCR	pUC19::LacIeGFP	eGFP module	Fw primer	eGFP-Nco-Fw	ATATAGCCATGGTGAGCAAGGGCGAGGAGCT	[24]
				Rv primer	eGFP-Rv2	CTTGTACAGCTCGTCCATGC	[24]
		pIVEX2.3d::Lys11	Ami11-CBD11 region	Fw primer	Lys11_Ami11_SH3b-Fw	TCTCGGCATGGACGAGCTGTACAAGCCGAATTTTAAAAGTGAGACAGC	[24]
				Rv primer	Lys11Rv-Xma	GTCCCCGGGACTGATTTCTCCCCATAAGTCA	[21]
eGFP-Ami11	PCR	pIVEX2.3d::eGFP-Ami11-CBD11	eGFP-CBD11 region	Fw primer	eGFP-Nco-Fw	ATATAGCCATGGTGAGCAAGGGCGAGGAGCT	[24]
				Rv primer	Ami11-Rv-Xma	TATTATCCCGGGCATGTACGCCCTAATCTGCTTGA	This work
eGFP-CBD11	OE-PCR	pUC19::LacIeGFP	eGFP module	Fw primer	eGFP-Nco-Fw	ATATAGCCATGGTGAGCAAGGGCGAGGAGCT	[24]
				Rv primer	eGFP-Rv2	CTTGTACAGCTCGTCCATGC	[24]
		pIVEX2.3d::Lys11	CBD11 module	Fw primer	Lys11_SH3b_Fw	TCTCGGCATGGACGAGCTGTACAAGGATGGTAAAATACCGGTTGCCAC	This work
				Rv primer	Lys11Rv-Xma	GTCCCCGGGACTGATTTCTCCCCATAAGTCA	[21]
1The color code denotes the same primer used in different PCR reactions
2Restriction site sequences are in bold: CCATGG, NcoI; CCCGGG, XmaI
3Underlined sequences denote the complementary region of primers allowing OE-PCR
